# Supplementary material for: A Compendium of the Most Promising Synthesized Organic Compounds against Several Fusarium oxysporum Species: Synthesis, Antifungal Activity, and Perspectives
Source: Molecules. 2021 Jun 30;26(13):3997. doi: 10.3390/molecules26133997 (PMC8271819; doi:10.3390/molecules26133997)
Supplement: Supplementary file 1 [file molecules-26-03997-s001.zip]

Archive with 1 entries (1 files):
- molecules-1261352-supplementary.pdf
